# Supplementary material for: Objective Sleep Measures and Cognition in Middle-Aged and Older Adults: A Cross-Sectional and Longitudinal Analysis in the ALBION Study
Source: Med Sci (Basel). 2026 Jun 23;14(3):340. doi: 10.3390/medsci14030340 (PMC13413703; doi:10.3390/medsci14030340)
Supplement: Supplementary file 1 [file medsci-14-00340-s001.zip]

Archive with 1 entries (1 files):
- medsci-4340461-supplementary.pdf
